# Supplementary material for: Adjunctive Use of VGH4 for Moderate-to-Severe Atopic Dermatitis: A Randomized, Double-Blind, Placebo-Controlled Crossover Pilot Trial
Source: Life (Basel). 2026 Apr 16;16(4):680. doi: 10.3390/life16040680 (PMC13117100; doi:10.3390/life16040680)
Supplement: Supplementary file 1 [file life-16-00680-s001.zip]

Archive with 1 entries (1 files):
- Supplementary File S1 & File S2.pdf
